# Supplementary material for: Drivers of soil microbial and detritivore activity across global grasslands
Source: Commun Biol. 2023 Dec 1;6:1220. doi: 10.1038/s42003-023-05607-2 (PMC10692199; doi:10.1038/s42003-023-05607-2)
Supplement: Supplementary file 4 — Supplementary Data 1 [file 42003_2023_5607_MOESM4_ESM.csv]

site_code	block	plot	fert	Exclose	NPK	Exclosure	days_inserted	BLS	H2O_fresh	MAP_v2	year_trt_corrected	rich	total_mass	Basal_corr	Cmic_corr	qO2
bari.ar	2	11	0	0	ambient	no	20	0	0.900767868	787	0	6	402.73	0.190129294	203.5894905	0.000933886
bari.ar	2	14	1	0	NPK	no	20	0	0.672711319	787	0	6	343.235	NA	224.7017023	NA
bari.ar	2	19	0	1	ambient	yes	20	0	1.677997975	787	0	4	816.25	0.3476364	206.3596507	0.001684614
bari.ar	2	20	1	1	NPK	yes	20	0.6	1.915820029	787	0	5	405.55	0.275718156	295.732634	0.000932322
bogong.au	1	3	0	0	ambient	no	40	7.833333333	28.98330804	1678	6	18	489.85	2.306764682	743.3827378	0.003103065
bogong.au	1	4	0	1	ambient	yes	40	9.3	27.70684795	1678	6	23	471.5	1.409303817	678.5448593	0.00207695
bogong.au	1	5	1	0	NPK	no	40	9.4	28.47944527	1678	6	14	1348.35	2.515909864	781.2514079	0.003220359
bogong.au	1	9	1	1	NPK	yes	40	6.5	29.75866757	1678	6	12	1090.85	2.330414971	696.3162556	0.003346777
bogong.au	2	11	0	0	ambient	no	40	11.5	28.70262147	1678	6	22	1012.35	2.824053421	660.495921	0.004275656
bogong.au	2	15	1	0	NPK	no	40	5.7	43.08062575	1678	6	19	995.6	3.966779499	1025.639565	0.003867616
bogong.au	2	16	1	1	NPK	yes	40	7.4	30.45232891	1678	6	17	672.9	3.78835586	926.8205059	0.004087475
bogong.au	2	17	0	1	ambient	yes	40	9.4	30.84768433	1678	6	20	724.4	3.175533588	818.2739601	0.003880771
bogong.au	3	21	0	0	ambient	no	40	7.3	31.2623926	1678	6	20	708.9	3.563404374	974.0500285	0.003658338
bogong.au	3	23	1	0	NPK	no	40	7.7	31.44415069	1678	6	16	960.4	3.591364005	912.8184167	0.003934368
bogong.au	3	26	0	1	ambient	yes	40	7.3	29.59457046	1678	6	22	510.9	3.098001579	835.1824192	0.003709371
bogong.au	3	28	1	1	NPK	yes	40	3.9	29.68435191	1678	6	14	1480.7	3.24614357	918.0613927	0.003535868
burrawan.au	1	1	0	0	ambient	no	40	2.8	10.81934847	643	7	8	212.525	1.004369816	53.09438497	0.018916686
burrawan.au	1	3	1	0	NPK	no	40	4.1	9.114479458	643	7	5	275.775	0.764976959	90.43727599	0.008458647
burrawan.au	1	5	1	1	NPK	yes	40	5.2	8.698224852	643	7	5	597.205	1.225085995	65.93968296	0.018578888
burrawan.au	1	7	0	1	ambient	yes	40	2.6	8.582524272	643	7	6	308.605	1.385208482	101.8807718	0.013596368
burrawan.au	2	12	0	1	ambient	yes	40	4.7	9.58609918	643	7	4	685.7	1.111207083	88.99215432	0.012486574
burrawan.au	2	14	1	1	NPK	yes	40	5.1	7.312252964	643	7	5	535.66	0.980756656	58.88375526	0.01665581
burrawan.au	2	16	1	0	NPK	no	40	3.7	5.095785441	643	7	5	235.83	0.737182075	93.58861526	0.007876835
burrawan.au	2	20	0	0	ambient	no	40	1.3	6.970824359	643	7	5	230.765	0.942965529	85.66190764	0.011007991
burrawan.au	3	24	0	0	ambient	no	40	7	7.155564341	643	7	7	247.305	0.618479881	68.93989071	0.008971292
burrawan.au	3	27	0	1	ambient	yes	40	5.8	8.661261618	643	7	3	569.49	0.736739554	79.66370787	0.00924812
burrawan.au	3	28	1	0	NPK	no	40	5.875	5.215827338	643	7	9	256.05	0.769976808	117.9231148	0.006529482
burrawan.au	3	30	1	1	NPK	yes	40	6.1	7.916251246	643	7	4	643.79	1.243354182	72.39167879	0.017175374
cbgb.us	1	1	0	0	ambient	no	21	4.4	7.293742527	871	6	10	490.05	1.112363995	217.1500028	0.00512256
cbgb.us	1	4	1	0	NPK	no	21	4	6.71336836	871	6	6	667.05	0.980134508	330.4784986	0.002965804
cbgb.us	1	7	0	1	ambient	yes	21	3.375	7.732864675	871	6	9	693.35	0.994447583	272.242672	0.003652798
cbgb.us	1	8	1	1	NPK	yes	21	5.9	8.295832518	871	6	9	567.65	1.123502697	316.3151252	0.003551846
cbgb.us	2	18	0	1	ambient	yes	21	0.5	4.95204541	871	6	9	870.65	0.784106214	209.5241573	0.003742319
cbgb.us	2	19	1	0	NPK	no	21	0.5	4.673434208	871	6	4	1791.35	0.413041916	268.6797449	0.001537302
cbgb.us	2	24	0	0	ambient	no	21	2.2	3.621769773	871	6	8	283.45	0.614359599	264.2457069	0.002324956
cbgb.us	3	26	1	1	NPK	yes	21	6.4	4.826516767	871	6	4	1279.7	0.841481166	266.4254807	0.003158411
cbgb.us	3	28	1	0	NPK	no	21	5.5	8.591744025	871	6	4	1221.8	0.787725455	271.6673822	0.002899595
cbgb.us	3	31	0	1	ambient	yes	21	7.6	5.602850921	871	6	6	1112.6	0.917515118	176.809863	0.005189276
cbgb.us	3	33	0	0	ambient	no	21	0.8	6.946911387	871	6	10	1170	1.09964877	235.8275172	0.004662937
cdcr.us	1	1	1	1	NPK	yes	25	5.8	8.92475209	740	8	7	1005.53	0.466984638	139.6401698	0.0033442
cdcr.us	1	3	1	0	NPK	no	25	8.875	12.74094063	740	8	12	606.92	1.013138636	241.5711359	0.004193956
cdcr.us	1	10	0	1	ambient	yes	25	3	9.0785645	740	8	10	207.61	1.296349265	289.9555314	0.004470855
cdcr.us	1	11	0	0	ambient	no	25	2.5	10.39755352	740	8	10	244.37	0.864048494	268.1904106	0.003221773
cdcr.us	2	13	0	0	ambient	no	25	4	7.928739233	740	8	11	251.91	1.334517092	266.7985407	0.005001965
cdcr.us	2	18	1	0	NPK	no	25	6.6	15.2360515	740	8	6	739.03	1.777812554	339.1189973	0.005242445
cdcr.us	2	21	0	1	ambient	yes	25	6	23.98609502	740	8	8	534.23	0.864469981	317.5836255	0.002722023
cdcr.us	2	23	1	1	NPK	yes	25	7.25	19.224776	740	8	8	548.75	1.717171816	313.672423	0.005474411
cdcr.us	3	26	0	0	ambient	no	25	4.25	10.33130759	740	8	10	550.3	0.832448574	271.6969075	0.003063887
cdcr.us	3	27	0	1	ambient	yes	25	7.4	10.13565891	740	8	11	900.81	0.871367843	180.2376389	0.00483455
cdcr.us	3	33	1	0	NPK	no	25	2.1	11.25439625	740	8	7	534.9	0.624275988	240.0097443	0.002601044
cdcr.us	3	36	1	1	NPK	yes	25	7.3	12.9532674	740	8	6	341.28	0.649693634	202.3695438	0.003210432
cdpt.us	1	1	1	1	NPK	yes	17	6.7	17.57120862	456	8	8	323.1	1.42435209	448.4674294	0.003176044
cdpt.us	1	2	0	0	ambient	no	17	0.5	11.96664081	456	8	8	228.85	1.311846051	283.3986837	0.004628977
cdpt.us	1	8	0	1	ambient	yes	17	1.7	13.73550796	456	8	10	390	1.202145027	308.4549734	0.003897311
cdpt.us	1	10	1	0	NPK	no	17	1.3	13.64896989	456	8	9	361.2	0.955226734	184.025541	0.005190729
cdpt.us	2	12	0	0	ambient	no	17	1.8	12.93413174	456	8	15	636.25	0.776975394	178.8375363	0.004344588
cdpt.us	2	13	0	1	ambient	yes	17	4.9	13.72898121	456	8	11	757.55	1.509898341	312.1936865	0.004836415
cdpt.us	2	17	1	0	NPK	no	17	2.4	12.91469194	456	8	14	496.55	0.834391534	210.2666667	0.003968254
cdpt.us	2	20	1	1	NPK	yes	17	6.4	15.59893859	456	8	9	428.45	1.098154802	228.0682686	0.004815027
cdpt.us	3	22	1	1	NPK	yes	17	1.6	13.79310345	456	8	9	257.1	0.885333333	215.3130667	0.004111842
cdpt.us	3	23	1	0	NPK	no	17	2.2	13.86703383	456	8	12	391	0.928750856	233.6029535	0.003975767
cdpt.us	3	26	0	0	ambient	no	17	5.2	16.10318546	456	8	11	214.95	1.071414706	248.5682118	0.004310345
cdpt.us	3	28	0	1	ambient	yes	17	0.7	16.1395438	456	8	10	281.15	1.173066667	306.1482667	0.003831695
chilcas.ar	1	5	0	0	ambient	no	19	4.6	11.4177919	955	2	12	502.7	1.525466866	695.6333534	0.002192918
chilcas.ar	1	8	1	0	NPK	no	19	7.6	14.1379996	955	2	11	621.7	2.05753732	780.9443508	0.002634679
chilcas.ar	1	9	1	1	NPK	yes	19	6.2	12.90067273	955	2	6	1202.2	1.345516606	718.1645502	0.001873549
chilcas.ar	1	10	0	1	ambient	yes	19	3	50.51241624	955	2	9	811.5	3.488022953	1438.448842	0.00242485
chilcas.ar	2	16	1	0	NPK	no	19	3.6	10.33755274	955	2	3	1356	1.455638008	767.9449323	0.001895498
chilcas.ar	2	20	0	0	ambient	no	19	1.8	11.23417722	955	2	7	1058.2	1.474170436	686.5904421	0.002147088
chilcas.ar	2	45	0	1	ambient	yes	19	3.6	10.93625498	955	2	17	1059.6	1.324751532	603.0509207	0.002196749
chilcas.ar	2	46	1	1	NPK	yes	19	2.8	12.27789978	955	2	3	1280	1.46268688	848.4808749	0.001723889
chilcas.ar	3	26	1	0	NPK	no	19	1	11.4370664	955	2	4	1115	1.382051281	681.5309823	0.002027863
chilcas.ar	3	29	0	0	ambient	no	19	2.2	12.76847291	955	2	15	1276.1	1.807612956	943.9371263	0.001914972
chilcas.ar	3	47	1	1	NPK	yes	19	1.2	10.38008875	955	2	19	1100.8	1.139475034	774.4693333	0.001471298
chilcas.ar	3	48	0	1	ambient	yes	19	2.2	10.45337557	955	2	15	945.3	1.198072529	612.1856327	0.001957041
comp.pt	1	3	1	0	NPK	no	22	0	2.452046668	564	3	13	391.83	0.588891141	129.7916075	0.004537205
comp.pt	1	4	0	1	ambient	yes	22	0.2	4.644808743	564	3	21	278.29	1.070200573	308.7726839	0.003465982
comp.pt	1	5	0	0	ambient	no	22	0	4.114664587	564	3	20	278.9	0.827130364	281.3818724	0.00293953
comp.pt	1	10	1	1	NPK	yes	22	2.4	4.013056836	564	3	15	244.8	0.968527039	238.490098	0.004061079
comp.pt	2	13	0	1	ambient	yes	22	0	5.085081124	564	3	23	127.7	0.944715447	282.2842054	0.003346682
comp.pt	2	16	1	0	NPK	no	22	0	3.425742574	564	3	14	153.15	1.250871437	200.6953728	0.006232687
comp.pt	2	18	1	1	NPK	yes	22	0.1	4.834360555	564	3	12	290.1	0.846630237	190.6485867	0.004440789
comp.pt	2	19	0	0	ambient	no	22	0	5.207920792	564	3	20	182.96	0.873866722	181.4082585	0.004817128
comp.pt	3	28	1	1	NPK	yes	22	0	2.498063517	564	3	13	286.55	0.673121483	114.0075472	0.005904184
comp.pt	3	29	1	0	NPK	no	22	0	15.20212564	564	3	14	345.35	1.625447628	87.29737392	0.018619662
comp.pt	3	33	0	1	ambient	yes	22	0	4.231227652	564	3	17	131.1	1.036423978	201.5001037	0.005143541
comp.pt	3	34	0	0	ambient	no	22	1.3	4.08692185	564	3	15	122.19	1.187521652	194.2704912	0.006112723
elliot.us	1	4	1	1	NPK	yes	22	0	13.56573705	344	7	6	209	1.094583562	229.4645824	0.004770163
elliot.us	1	6	0	0	ambient	no	22	0	11.34486827	344	7	5	181.55	0.801754516	319.9000517	0.002506266
elliot.us	1	7	0	1	ambient	yes	22	0.2	10.82474227	344	7	5	242.85	0.440013526	187.0776304	0.002352037
elliot.us	1	9	1	0	NPK	no	22	0.2	7.054673721	344	7	4	173.15	0.612765776	202.257927	0.003029626
elliot.us	2	13	0	1	ambient	yes	22	0	11.63565132	344	7	5	71	0.672602773	NA	NA
elliot.us	2	15	1	1	NPK	yes	22	0.4	14.26038999	344	7	3	712.7	0.966174887	222.044413	0.004351269
elliot.us	2	16	0	0	ambient	no	22	0.1	9.552358114	344	7	6	58.8	0.737929224	226.1192579	0.003263451
elliot.us	2	18	1	0	NPK	no	22	0.2	9.484126984	344	7	5	280.2	0.840566172	219.3496687	0.003832083
elliot.us	3	21	0	1	ambient	yes	22	0	6.736467799	344	7	3	299.15	0.55556067	238.6065948	0.002328354
elliot.us	3	28	1	0	NPK	no	22	0	11.51780386	344	7	3	311.5	0.892456419	173.1912042	0.005153012
elliot.us	3	29	0	0	ambient	no	22	0	5.971920111	344	7	9	84.8	0.491957049	184.9352055	0.002660159
elliot.us	3	30	1	1	NPK	yes	22	1.7	11.72509408	344	7	4	106.5	0.898013113	229.5147708	0.003912659
kilp.fi	2	12	1	0	NPK	no	35	4.1	55.64046579	569	2	21	184.14	7.437397017	882.957573	0.008423278
kilp.fi	2	13	1	1	NPK	yes	35	4.2	40.60538944	569	2	23	488.85	3.756447882	568.7782951	0.006604415
kilp.fi	2	14	0	0	ambient	no	35	4.6	44.42242917	569	2	20	128.105	4.657079536	480.1588376	0.00969904
kilp.fi	2	17	0	1	ambient	yes	35	5.7	69.61178046	569	2	21	439.595	17.63484896	2180.592575	0.008087182
kilp.fi	3	23	0	0	ambient	no	35	3.9	46.03112074	569	2	26	232.24	4.316893042	1054.520651	0.004093702
kilp.fi	3	25	0	1	ambient	yes	35	5.7	51.73513412	569	2	23	436.89	7.122948189	863.4743743	0.008249171
kilp.fi	3	26	1	1	NPK	yes	35	2.5	57.91340052	569	2	19	231.645	14.75617775	2491.180561	0.005923367
kilp.fi	3	27	1	0	NPK	no	35	5	59.99617005	569	2	23	156.975	13.90655464	1317.017032	0.01055913
kilp.fi	4	32	1	1	NPK	yes	35	1.6	61.50786134	569	2	22	301.915	12.40428947	1965.792627	0.00631007
kilp.fi	4	33	1	0	NPK	no	35	5.3	33.42945021	569	2	27	164.635	5.048359241	980.6215996	0.005148122
kilp.fi	4	39	0	1	ambient	yes	35	2.5	42.38066707	569	2	23	751.3000001	4.325196815	1344.670923	0.003216547
kilp.fi	4	40	0	0	ambient	no	35	1.5	36.39786011	569	2	23	498.355	3.509356753	1115.288662	0.003146591
lancaster.uk	1	1	1	0	NPK	no	15	4.7	61.86853911	1522	7	11	116	10.73269328	1449.781623	0.007402972
lancaster.uk	1	3	0	0	ambient	no	15	6.3	65.19315014	1522	7	11	106	9.372234928	1750.35207	0.005354486
lancaster.uk	1	5	0	1	ambient	yes	15	6.4	52.64761905	1522	7	8	473.5	7.020853183	1058.259538	0.00663434
lancaster.uk	1	10	1	1	NPK	yes	15	5.6	59.48509485	1522	7	4	653	8.610097143	1211.827891	0.007105049
marc.ar	3	21	0	0	ambient	no	15	1.5	20.4684798	907	4	15	828.5	2.749157094	805.5092151	0.003412943
marc.ar	3	25	1	1	NPK	yes	15	2.1	26.10322782	907	4	8	2425.5	2.46851778	740.8752063	0.003331894
marc.ar	3	29	0	1	ambient	yes	15	4.4	26.71367662	907	4	7	646.95	3.724343135	919.5805819	0.004050045
marc.ar	3	30	1	0	NPK	no	15	1.3	23.57554417	907	4	10	916.5	2.381853994	860.6503917	0.002767505
mtca.au	1	2	1	0	NPK	no	22	0.3	4.994134406	324	7	9	513.8	0.920312088	64.09856286	0.014357765
mtca.au	1	5	1	1	NPK	yes	22	0.6	5.365933705	324	7	3	238.35	1.032507235	80.65193058	0.012802015
mtca.au	1	8	0	0	ambient	no	22	0.4	17.56756757	324	7	14	189.6	1.099719188	114.7805097	0.009581062
mtca.au	1	9	0	1	ambient	yes	22	0	6.779382797	324	7	13	164.75	1.158350196	133.0902423	0.008703495
mtca.au	2	16	0	0	ambient	no	22	0.9	5.940776163	324	7	13	80.7	0.744548255	110.8456422	0.006716983
mtca.au	2	18	1	1	NPK	yes	22	0.2	5.922011662	324	7	7	414.7	0.407968789	76.0109884	0.005367234
mtca.au	2	19	1	0	NPK	no	22	0.2	7.175377891	324	7	10	393.85	0.876172635	108.3636697	0.008085483
mtca.au	2	20	0	1	ambient	yes	22	4	5.50009418	324	7	7	540.5	0.706463408	66.63439757	0.010602083
mtca.au	3	22	1	1	NPK	yes	22	0.2	6.77466863	324	7	4	407.15	0.531929001	103.3293136	0.0051479
mtca.au	3	24	0	1	ambient	yes	22	0	5.20007376	324	7	13	178.5	0.482596546	106.0225889	0.004551828
mtca.au	3	27	0	0	ambient	no	22	0	6.523765144	324	7	16	376.95	0.777419664	98.54230586	0.007889197
mtca.au	3	29	1	0	NPK	no	22	0.5	6.915377616	324	7	8	347.15	0.845372208	159.1318566	0.005312401
ping.au	1	1	0	0	ambient	no	21	6	1.166761525	456	2	7	82.85	0.364905401	102.7516586	0.003551333
ping.au	1	8	1	0	NPK	no	21	0	2.49572162	456	2	7	130.6	0.494297287	188.5751116	0.002621222
ping.au	1	9	0	1	ambient	yes	21	1	1.570306924	456	2	7	117.85	0.595169164	180.3106652	0.003300798
ping.au	1	10	1	1	NPK	yes	21	0.2	1.821668265	456	2	2	367.45	0.538825024	250.5293042	0.002150746
ping.au	2	11	0	0	ambient	no	21	0.5	0.619282196	456	2	5	127.9	0.512803309	210.3078238	0.002438346
ping.au	2	18	1	0	NPK	no	21	1.3	0.914285714	456	2	10	250.85	0.452439005	242.312435	0.001867172
ping.au	2	19	0	1	ambient	yes	21	1.4	1.234567901	456	2	6	197.2	0.428610815	209.3000061	0.00204783
ping.au	2	20	1	1	NPK	yes	21	1.3	0.523856718	456	2	3	247.85	0.463822053	226.1012022	0.002051391
ping.au	3	21	0	0	ambient	no	21	0.6	1.011781012	456	2	8	152.5	0.354891195	201.475433	0.001761461
ping.au	3	28	1	0	NPK	no	21	0.9	1.025494944	456	2	8	390.8	0.243165243	197.1317514	0.001233516
ping.au	3	29	0	1	ambient	yes	21	0.6	0.584461867	456	2	6	326.5	0.311520289	227.7870729	0.001367594
ping.au	3	30	1	1	NPK	yes	21	0	0.368167658	456	2	3	479.5	0.411700303	188.1498776	0.002188151
sgs.us	1	2	1	0	NPK	no	21	0.2	8.540582225	369	8	9	264.8145	0.771740395	152.871948	0.00504828
sgs.us	1	8	0	0	ambient	no	21	0.3	9.343975083	369	8	11	77.83	0.886947154	202.6933708	0.004375807
sgs.us	1	13	1	1	NPK	yes	21	0.3	8.758982327	369	8	4	402.39	0.847806424	144.5675862	0.00586443
sgs.us	2	17	0	1	ambient	yes	21	0.2	8.447399296	369	8	7	131.905	0.922311722	221.2804422	0.004168067
sgs.us	2	19	0	0	ambient	no	21	0.1	6.615626227	369	8	7	214.44	0.828833784	222.631497	0.003722895
sgs.us	2	24	1	1	NPK	yes	21	0.7	8.017947718	369	8	11	307.7945	0.375856513	120.2257931	0.003126255
sgs.us	2	28	1	0	NPK	no	21	0.7	7.556080283	369	8	8	421.055	0.839242723	120.0646055	0.006989926
sgs.us	3	34	1	0	NPK	no	21	0.6	7.725405828	369	8	7	311.015	0.795890573	134.1951078	0.005930846
sgs.us	3	35	0	1	ambient	yes	21	0.3	7.332811889	369	8	10	100.435	0.752745545	191.8988239	0.003922617
sgs.us	3	38	0	0	ambient	no	21	1.01	6.488991889	369	8	9	205.0535	0.872446962	240.120102	0.003633377
sgs.us	3	40	1	1	NPK	yes	21	1	8.067324434	369	8	10	260.96	0.750686267	118.700235	0.006324219
smith.us	1	5	1	1	NPK	yes	19	1	4.187437687	605	8	17	374.86	1.918178348	421.6491279	0.004549229
smith.us	1	6	0	0	ambient	no	19	1.1	2.113659023	605	8	20	299.85	2.315633446	473.6856932	0.004888544
smith.us	1	7	1	0	NPK	no	19	1.3	4.430997462	605	8	15	471.185	2.478659144	606.6109246	0.004086077
smith.us	1	8	0	1	ambient	yes	19	2.4	5.993084902	605	8	13	399.445	2.197177794	451.6158694	0.004865147
smith.us	2	11	0	0	ambient	no	19	0.4	3.341953451	605	8	24	393.65	2.039125434	502.2510952	0.004059972
smith.us	2	13	1	0	NPK	no	19	0.2	5.593584979	605	8	14	385.12	1.829876046	534.1984826	0.003425461
smith.us	2	16	1	1	NPK	yes	19	2.4	2.683258798	605	8	9	350.255	2.301909831	437.0000128	0.005267528
smith.us	2	20	0	1	ambient	yes	19	1.5	4.945164506	605	8	20	205.11	2.780738973	532.0654028	0.00522631
smith.us	3	24	0	0	ambient	no	19	1.9	3.887902112	605	8	23	203.52	2.640845002	647.6696288	0.004077457
smith.us	3	25	1	0	NPK	no	19	0.5	4.236796286	605	8	13	533.955	2.374036339	506.971126	0.004682784
smith.us	3	26	1	1	NPK	yes	19	2.7	9.031620553	605	8	13	333.355	2.719867577	545.1894576	0.004988848
smith.us	3	28	0	1	ambient	yes	19	4.8	5.032692689	605	8	19	261.96	2.948570556	730.1264558	0.004038438
spin.us	1	1	0	1	ambient	yes	15	8.8	23.59572785	1152	8	11	256.4	1.908413149	532.4103291	0.003584478
spin.us	1	4	1	1	NPK	yes	15	15.2	22.5166863	1152	8	8	542.6	2.011475121	519.2383091	0.003873896
spin.us	1	6	0	0	ambient	no	15	4.3	20.48313037	1152	8	9	512.4	1.708538209	476.2280216	0.003587647
spin.us	1	9	1	0	NPK	no	15	11.8	22.13114754	1152	8	5	632.1	1.601544385	473.9265069	0.00337931
spin.us	2	11	0	0	ambient	no	15	11.5	22.00833499	1152	8	10	221.1	1.875877861	551.0721443	0.003404051
spin.us	2	17	0	1	ambient	yes	15	11.4	22.73610571	1152	8	7	341.6	1.711546199	552.0079244	0.003100583
spin.us	2	18	1	1	NPK	yes	15	16	22.50293772	1152	8	5	550.2	1.617397461	453.6444981	0.003565341
spin.us	2	20	1	0	NPK	no	15	11.8	22.68	1152	8	5	743.8	2.011708724	575.2337009	0.003497202
spin.us	3	21	1	1	NPK	yes	15	14.7	22.79629264	1152	8	5	940.9	1.448511641	532.7640055	0.002718862
spin.us	3	23	1	0	NPK	no	15	13	21.40581442	1152	8	5	782.8	1.683071019	429.0160497	0.003923096
spin.us	3	29	0	0	ambient	no	15	14.5	22.72637601	1152	8	7	205	1.902786107	608.5622616	0.003126691
spin.us	3	30	0	1	ambient	yes	15	14.5	23.00884956	1152	8	9	465.3	2.214153508	642.2869195	0.003447297
valm.ch	1	1	0	0	ambient	no	15	10.2	31.20515179	681	7	28	222.5	5.137804736	942.6945982	0.005450126
valm.ch	1	8	1	0	NPK	no	15	3.3	28.18664643	681	7	19	359.5	4.194026573	1218.927459	0.003440752
valm.ch	1	9	0	1	ambient	yes	15	11.7	34.41242515	681	7	16	547	6.026872595	1324.944177	0.004548775
valm.ch	1	10	1	1	NPK	yes	15	4.5	36.06679035	681	7	11	398.5	3.455873027	1288.577911	0.002681928
valm.ch	2	11	0	0	ambient	no	15	8.4	25.08623994	681	7	32	174	3.264153726	909.1340709	0.003590399
valm.ch	2	18	1	0	NPK	no	15	3.1	29.68123688	681	7	18	156.5	5.141390625	694.3969219	0.007404109
valm.ch	2	19	0	1	ambient	yes	15	4.6	28.91069676	681	7	22	82.5	3.855507473	1067.450958	0.003611883
valm.ch	2	20	1	1	NPK	yes	15	1	29.1080681	681	7	10	393.5	2.720000299	918.159125	0.00296245
valm.ch	3	21	0	0	ambient	no	15	6	37.3540856	681	7	35	141	7.422015557	1524.002956	0.00487008
valm.ch	3	28	1	0	NPK	no	15	1.4	32.6625387	681	7	17	332	3.809132955	1136.068193	0.003352909
valm.ch	3	29	0	1	ambient	yes	15	7.5	24.19652752	681	7	37	237	3.402692024	1053.645117	0.003229448
valm.ch	3	30	1	1	NPK	yes	15	0.1	38.41084542	681	7	14	772	4.225886576	1450.832856	0.002912732
