# Supplementary material for: Drivers of soil microbial and detritivore activity across global grasslands
Source: Commun Biol. 2023 Dec 1;6:1220. doi: 10.1038/s42003-023-05607-2 (PMC10692199; doi:10.1038/s42003-023-05607-2)
Supplement: Supplementary file 5 — Supplementary Data 2 [file 42003_2023_5607_MOESM5_ESM.csv]

site_code	block	plot	year	Fertilizer	Exclosure	fert	Treatment	O2_Device	H2O_fresh	correctedBasal	correctedCmic	MAP_v2	Exclose	year_trt_corrected	rich	total_mass	qO2
bari.ar	2	11	2015	control	no	0	control	KLAUS	0.900767868	0.190129294	203.5894905	787	0	0	6	402.73	0.000933886
bari.ar	2	19	2015	control	yes	0	control_fence	KLAUS	1.677997975	0.3476364	206.3596507	787	1	0	4	816.25	0.001684614
bari.ar	2	20	2015	NPK	yes	1	NPK_fence	KLAUS	1.915820029	0.275718156	295.732634	787	1	0	5	405.55	0.000932322
bogong.au	1	3	2015	control	no	0	control	KARL	28.98330804	2.306764682	743.3827378	1678	0	6	18	489.85	0.003103065
bogong.au	1	4	2015	control	yes	0	control_fence	KARL	27.70684795	1.409303817	678.5448593	1678	1	6	23	471.5	0.00207695
bogong.au	1	5	2015	NPK	no	1	NPK	KARL	28.47944527	2.515909864	781.2514079	1678	0	6	14	1348.35	0.003220359
bogong.au	1	9	2015	NPK	yes	1	NPK_fence	KARL	29.75866757	2.330414971	696.3162556	1678	1	6	12	1090.85	0.003346777
bogong.au	2	11	2015	control	no	0	control	KARL	28.70262147	2.824053421	660.495921	1678	0	6	22	1012.35	0.004275656
bogong.au	2	15	2015	NPK	no	1	NPK	KARL	43.08062575	3.966779499	1025.639565	1678	0	6	19	995.6	0.003867616
bogong.au	2	16	2015	NPK	yes	1	NPK_fence	KARL	30.45232891	3.78835586	926.8205059	1678	1	6	17	672.9	0.004087475
bogong.au	2	17	2015	control	yes	0	control_fence	KARL	30.84768433	3.175533588	818.2739601	1678	1	6	20	724.4	0.003880771
bogong.au	3	21	2015	control	no	0	control	KARL	31.2623926	3.563404374	974.0500285	1678	0	6	20	708.9	0.003658338
bogong.au	3	23	2015	NPK	no	1	NPK	KARL	31.44415069	3.591364005	912.8184167	1678	0	6	16	960.4	0.003934368
bogong.au	3	26	2015	control	yes	0	control_fence	KARL	29.59457046	3.098001579	835.1824192	1678	1	6	22	510.9	0.003709371
bogong.au	3	28	2015	NPK	yes	1	NPK_fence	KARL	29.68435191	3.24614357	918.0613927	1678	1	6	14	1480.7	0.003535868
burrawan.au	1	1	2015	control	no	0	control	KLAUS	10.81934847	1.004369816	53.09438497	643	0	7	8	212.525	0.018916686
burrawan.au	1	3	2015	NPK	no	1	NPK	EMIL	9.114479458	0.764976959	90.43727599	643	0	7	5	275.775	0.008458647
burrawan.au	1	5	2015	NPK	yes	1	NPK_fence	KLAUS	8.698224852	1.225085995	65.93968296	643	1	7	5	597.205	0.018578888
burrawan.au	1	7	2015	control	yes	0	control_fence	KLAUS	8.582524272	1.385208482	101.8807718	643	1	7	6	308.605	0.013596368
burrawan.au	2	12	2015	control	yes	0	control_fence	EMIL	9.58609918	1.111207083	88.99215432	643	1	7	4	685.7	0.012486574
burrawan.au	2	14	2015	NPK	yes	1	NPK_fence	KLAUS	7.312252964	0.980756656	58.88375526	643	1	7	5	535.66	0.01665581
burrawan.au	2	16	2015	NPK	no	1	NPK	EMIL	5.095785441	0.737182075	93.58861526	643	0	7	5	235.83	0.007876835
burrawan.au	2	20	2015	control	no	0	control	KLAUS	6.970824359	0.942965529	85.66190764	643	0	7	5	230.765	0.011007991
burrawan.au	3	24	2015	control	no	0	control	EMIL	7.155564341	0.618479881	68.93989071	643	0	7	7	247.305	0.008971292
burrawan.au	3	27	2015	control	yes	0	control_fence	EMIL	8.661261618	0.736739554	79.66370787	643	1	7	3	569.49	0.00924812
burrawan.au	3	28	2015	NPK	no	1	NPK	EMIL	5.215827338	0.769976808	117.9231148	643	0	7	9	256.05	0.006529482
burrawan.au	3	30	2015	NPK	yes	1	NPK_fence	KLAUS	7.916251246	1.243354182	72.39167879	643	1	7	4	643.79	0.017175374
cbgb.us	1	1	2015	control	no	0	control	KLAUS	7.293742527	1.112363995	217.1500028	871	0	6	10	490.05	0.00512256
cbgb.us	1	4	2015	NPK	no	1	NPK	KLAUS	6.71336836	0.980134508	330.4784986	871	0	6	6	667.05	0.002965804
cbgb.us	1	7	2015	control	yes	0	control_fence	KLAUS	7.732864675	0.994447583	272.242672	871	1	6	9	693.35	0.003652798
cbgb.us	1	8	2015	NPK	yes	1	NPK_fence	KLAUS	8.295832518	1.123502697	316.3151252	871	1	6	9	567.65	0.003551846
cbgb.us	2	18	2015	control	yes	0	control_fence	KLAUS	4.95204541	0.784106214	209.5241573	871	1	6	9	870.65	0.003742319
cbgb.us	2	19	2015	NPK	no	1	NPK	KLAUS	4.673434208	0.413041916	268.6797449	871	0	6	4	1791.35	0.001537302
cbgb.us	2	24	2015	control	no	0	control	KLAUS	3.621769773	0.614359599	264.2457069	871	0	6	8	283.45	0.002324956
cbgb.us	3	26	2015	NPK	yes	1	NPK_fence	KLAUS	4.826516767	0.841481166	266.4254807	871	1	6	4	1279.7	0.003158411
cbgb.us	3	28	2015	NPK	no	1	NPK	KLAUS	8.591744025	0.787725455	271.6673822	871	0	6	4	1221.8	0.002899595
cbgb.us	3	31	2015	control	yes	0	control_fence	KLAUS	5.602850921	0.917515118	176.809863	871	1	6	6	1112.6	0.005189276
cbgb.us	3	33	2015	control	no	0	control	KLAUS	6.946911387	1.09964877	235.8275172	871	0	6	10	1170	0.004662937
cdcr.us	1	1	2015	NPK	yes	1	NPK_fence	KLAUS	8.92475209	0.466984638	139.6401698	740	1	8	7	1005.53	0.0033442
cdcr.us	1	3	2015	NPK	no	1	NPK	KARL	12.74094063	1.013138636	241.5711359	740	0	8	12	606.92	0.004193956
cdcr.us	1	10	2015	control	yes	0	control_fence	KLAUS	9.0785645	1.296349265	289.9555314	740	1	8	10	207.61	0.004470855
cdcr.us	1	11	2015	control	no	0	control	KLAUS	10.39755352	0.864048494	268.1904106	740	0	8	10	244.37	0.003221773
cdcr.us	2	13	2015	control	no	0	control	KARL	7.928739233	1.334517092	266.7985407	740	0	8	11	251.91	0.005001965
cdcr.us	2	18	2015	NPK	no	1	NPK	KARL	15.2360515	1.777812554	339.1189973	740	0	8	6	739.03	0.005242445
cdcr.us	2	21	2015	control	yes	0	control_fence	KLAUS	23.98609502	0.864469981	317.5836255	740	1	8	8	534.23	0.002722023
cdcr.us	2	23	2015	NPK	yes	1	NPK_fence	KARL	19.224776	1.717171816	313.672423	740	1	8	8	548.75	0.005474411
cdcr.us	3	26	2015	control	no	0	control	KLAUS	10.33130759	0.832448574	271.6969075	740	0	8	10	550.3	0.003063887
cdcr.us	3	27	2015	control	yes	0	control_fence	KLAUS	10.13565891	0.871367843	180.2376389	740	1	8	11	900.81	0.00483455
cdcr.us	3	33	2015	NPK	no	1	NPK	KLAUS	11.25439625	0.624275988	240.0097443	740	0	8	7	534.9	0.002601044
cdcr.us	3	36	2015	NPK	yes	1	NPK_fence	KLAUS	12.9532674	0.649693634	202.3695438	740	1	8	6	341.28	0.003210432
cdpt.us	1	1	2015	NPK	yes	1	NPK_fence	EMIL	17.57120862	1.42435209	448.4674294	456	1	8	8	323.1	0.003176044
cdpt.us	1	2	2015	control	no	0	control	KLAUS	11.96664081	1.311846051	283.3986837	456	0	8	8	228.85	0.004628977
cdpt.us	1	8	2015	control	yes	0	control_fence	EMIL	13.73550796	1.202145027	308.4549734	456	1	8	10	390	0.003897311
cdpt.us	1	10	2015	NPK	no	1	NPK	EMIL	13.64896989	0.955226734	184.025541	456	0	8	9	361.2	0.005190729
cdpt.us	2	12	2015	control	no	0	control	EMIL	12.93413174	0.776975394	178.8375363	456	0	8	15	636.25	0.004344588
cdpt.us	2	13	2015	control	yes	0	control_fence	EMIL	13.72898121	1.509898341	312.1936865	456	1	8	11	757.55	0.004836415
cdpt.us	2	17	2015	NPK	no	1	NPK	EMIL	12.91469194	0.834391534	210.2666667	456	0	8	14	496.55	0.003968254
cdpt.us	2	20	2015	NPK	yes	1	NPK_fence	EMIL	15.59893859	1.098154802	228.0682686	456	1	8	9	428.45	0.004815027
cdpt.us	3	22	2015	NPK	yes	1	NPK_fence	EMIL	13.79310345	0.885333333	215.3130667	456	1	8	9	257.1	0.004111842
cdpt.us	3	23	2015	NPK	no	1	NPK	EMIL	13.86703383	0.928750856	233.6029535	456	0	8	12	391	0.003975767
cdpt.us	3	26	2015	control	no	0	control	EMIL	16.10318546	1.071414706	248.5682118	456	0	8	11	214.95	0.004310345
cdpt.us	3	28	2015	control	yes	0	control_fence	EMIL	16.1395438	1.173066667	306.1482667	456	1	8	10	281.15	0.003831695
chilcas.ar	1	5	2015	control	no	0	control	KLAUS	11.4177919	1.525466866	695.6333534	955	0	2	12	502.7	0.002192918
chilcas.ar	1	8	2015	NPK	no	1	NPK	KLAUS	14.1379996	2.05753732	780.9443508	955	0	2	11	621.7	0.002634679
chilcas.ar	1	9	2015	NPK	yes	1	NPK_fence	KLAUS	12.90067273	1.345516606	718.1645502	955	1	2	6	1202.2	0.001873549
chilcas.ar	1	10	2015	control	yes	0	control_fence	KLAUS	50.51241624	3.488022953	1438.448842	955	1	2	9	811.5	0.00242485
chilcas.ar	2	16	2015	NPK	no	1	NPK	KLAUS	10.33755274	1.455638008	767.9449323	955	0	2	3	1356	0.001895498
chilcas.ar	2	20	2015	control	no	0	control	KLAUS	11.23417722	1.474170436	686.5904421	955	0	2	7	1058.2	0.002147088
chilcas.ar	2	45	2015	control	yes	0	control_fence	KLAUS	10.93625498	1.324751532	603.0509207	955	1	2	17	1059.6	0.002196749
chilcas.ar	2	46	2015	NPK	yes	1	NPK_fence	KLAUS	12.27789978	1.46268688	848.4808749	955	1	2	3	1280	0.001723889
chilcas.ar	3	26	2015	NPK	no	1	NPK	KLAUS	11.4370664	1.382051281	681.5309823	955	0	2	4	1115	0.002027863
chilcas.ar	3	29	2015	control	no	0	control	KLAUS	12.76847291	1.807612956	943.9371263	955	0	2	15	1276.1	0.001914972
chilcas.ar	3	47	2015	NPK	yes	1	NPK_fence	KLAUS	10.38008875	1.139475034	774.4693333	955	1	2	19	1100.8	0.001471298
chilcas.ar	3	48	2015	control	yes	0	control_fence	KLAUS	10.45337557	1.198072529	612.1856327	955	1	2	15	945.3	0.001957041
comp.pt	1	3	2015	NPK	no	1	NPK	EMIL	2.452046668	0.588891141	129.7916075	564	0	3	13	391.83	0.004537205
comp.pt	1	4	2015	control	yes	0	control_fence	EMIL	4.644808743	1.070200573	308.7726839	564	1	3	21	278.29	0.003465982
comp.pt	1	5	2015	control	no	0	control	EMIL	4.114664587	0.827130364	281.3818724	564	0	3	20	278.9	0.00293953
comp.pt	1	10	2015	NPK	yes	1	NPK_fence	EMIL	4.013056836	0.968527039	238.490098	564	1	3	15	244.8	0.004061079
comp.pt	2	13	2015	control	yes	0	control_fence	EMIL	5.085081124	0.944715447	282.2842054	564	1	3	23	127.7	0.003346682
comp.pt	2	16	2015	NPK	no	1	NPK	EMIL	3.425742574	1.250871437	200.6953728	564	0	3	14	153.15	0.006232687
comp.pt	2	18	2015	NPK	yes	1	NPK_fence	EMIL	4.834360555	0.846630237	190.6485867	564	1	3	12	290.1	0.004440789
comp.pt	2	19	2015	control	no	0	control	EMIL	5.207920792	0.873866722	181.4082585	564	0	3	20	182.96	0.004817128
comp.pt	3	28	2015	NPK	yes	1	NPK_fence	EMIL	2.498063517	0.673121483	114.0075472	564	1	3	13	286.55	0.005904184
comp.pt	3	29	2015	NPK	no	1	NPK	EMIL	15.20212564	1.625447628	87.29737392	564	0	3	14	345.35	0.018619662
comp.pt	3	33	2015	control	yes	0	control_fence	EMIL	4.231227652	1.036423978	201.5001037	564	1	3	17	131.1	0.005143541
comp.pt	3	34	2015	control	no	0	control	EMIL	4.08692185	1.187521652	194.2704912	564	0	3	15	122.19	0.006112723
elliot.us	1	4	2015	NPK	yes	1	NPK_fence	KLAUS	13.56573705	1.094583562	229.4645824	344	1	7	6	209	0.004770163
elliot.us	1	6	2015	control	no	0	control	EMIL	11.34486827	0.801754516	319.9000517	344	0	7	5	181.55	0.002506266
elliot.us	1	7	2015	control	yes	0	control_fence	DIETER	10.82474227	0.440013526	187.0776304	344	1	7	5	242.85	0.002352037
elliot.us	1	9	2015	NPK	no	1	NPK	KLAUS	7.054673721	0.612765776	202.257927	344	0	7	4	173.15	0.003029626
elliot.us	2	15	2015	NPK	yes	1	NPK_fence	DIETER	14.26038999	0.966174887	222.044413	344	1	7	3	712.7	0.004351269
elliot.us	2	16	2015	control	no	0	control	DIETER	9.552358114	0.737929224	226.1192579	344	0	7	6	58.8	0.003263451
elliot.us	2	18	2015	NPK	no	1	NPK	DIETER	9.484126984	0.840566172	219.3496687	344	0	7	5	280.2	0.003832083
elliot.us	3	21	2015	control	yes	0	control_fence	KLAUS	6.736467799	0.55556067	238.6065948	344	1	7	3	299.15	0.002328354
elliot.us	3	28	2015	NPK	no	1	NPK	KLAUS	11.51780386	0.892456419	173.1912042	344	0	7	3	311.5	0.005153012
elliot.us	3	29	2015	control	no	0	control	KLAUS	5.971920111	0.491957049	184.9352055	344	0	7	9	84.8	0.002660159
elliot.us	3	30	2015	NPK	yes	1	NPK_fence	EMIL	11.72509408	0.898013113	229.5147708	344	1	7	4	106.5	0.003912659
kilp.fi	2	12	2015	NPK	no	1	NPK	KARL	55.64046579	7.437397017	882.957573	569	0	2	21	184.14	0.008423278
kilp.fi	2	13	2015	NPK	yes	1	NPK_fence	KARL	40.60538944	3.756447882	568.7782951	569	1	2	23	488.85	0.006604415
kilp.fi	2	14	2015	control	no	0	control	KARL	44.42242917	4.657079536	480.1588376	569	0	2	20	128.105	0.00969904
kilp.fi	2	17	2015	control	yes	0	control_fence	KARL	69.61178046	17.63484896	2180.592575	569	1	2	21	439.595	0.008087182
kilp.fi	3	23	2015	control	no	0	control	KARL	46.03112074	4.316893042	1054.520651	569	0	2	26	232.24	0.004093702
kilp.fi	3	25	2015	control	yes	0	control_fence	KARL	51.73513412	7.122948189	863.4743743	569	1	2	23	436.89	0.008249171
kilp.fi	3	26	2015	NPK	yes	1	NPK_fence	KARL	57.91340052	14.75617775	2491.180561	569	1	2	19	231.645	0.005923367
kilp.fi	3	27	2015	NPK	no	1	NPK	KARL	59.99617005	13.90655464	1317.017032	569	0	2	23	156.975	0.01055913
kilp.fi	4	32	2015	NPK	yes	1	NPK_fence	KARL	61.50786134	12.40428947	1965.792627	569	1	2	22	301.915	0.00631007
kilp.fi	4	33	2015	NPK	no	1	NPK	KARL	33.42945021	5.048359241	980.6215996	569	0	2	27	164.635	0.005148122
kilp.fi	4	39	2015	control	yes	0	control_fence	KARL	42.38066707	4.325196815	1344.670923	569	1	2	23	751.3000001	0.003216547
kilp.fi	4	40	2015	control	no	0	control	KARL	36.39786011	3.509356753	1115.288662	569	0	2	23	498.355	0.003146591
koffler.ca	1	3	2015	control	no	0	control	EMIL	11.171982	2.911398678	682.4403818	853	0	5	6	1103.55	0.004266158
koffler.ca	1	7	2015	control	yes	0	control_fence	EMIL	27.27793696	2.80427502	539.3364854	853	1	5	14	1089.95	0.005199491
koffler.ca	1	8	2015	NPK	no	1	NPK	EMIL	27.98058252	4.014053653	708.3531949	853	0	5	6	1606.15	0.00566674
koffler.ca	1	12	2015	NPK	yes	1	NPK_fence	EMIL	29.2798784	3.043927996	868.0137919	853	1	5	9	2207.4	0.003506774
koffler.ca	2	13	2015	control	no	0	control	EMIL	25.88235294	2.969868173	597.9334589	853	0	5	12	780.95	0.004966887
koffler.ca	2	14	2015	control	yes	0	control_fence	EMIL	26.48902821	3.155083955	629.6231343	853	1	5	10	574.35	0.005011067
koffler.ca	2	18	2015	NPK	yes	1	NPK_fence	EMIL	28.23932927	3.799024164	916.4969021	853	1	5	6	665.4	0.004145158
koffler.ca	2	23	2015	NPK	no	1	NPK	EMIL	26.00158667	3.562148218	680.5065666	853	0	5	7	1934.9	0.005234554
koffler.ca	3	27	2015	NPK	yes	1	NPK_fence	EMIL	25.26051717	2.400206558	602.3518375	853	1	5	6	760.45	0.003984725
koffler.ca	3	28	2015	NPK	no	1	NPK	EMIL	25.59627691	2.649856659	654.0350969	853	0	5	6	1915.95	0.004051551
koffler.ca	3	30	2015	control	yes	0	control_fence	EMIL	25.52317622	3.108685662	744.0502451	853	1	5	13	776.25	0.004178059
koffler.ca	3	34	2015	control	no	0	control	EMIL	26.85692686	3.190245478	652.2613264	853	0	5	10	1001.05	0.004891054
lancaster.uk	1	1	2015	NPK	no	1	NPK	KLAUS	61.86853911	10.73269328	1449.781623	1522	0	7	11	116	0.007402972
lancaster.uk	1	3	2015	control	no	0	control	KLAUS	65.19315014	9.372234928	1750.35207	1522	0	7	11	106	0.005354486
lancaster.uk	1	5	2015	control	yes	0	control_fence	KLAUS	52.64761905	7.020853183	1058.259538	1522	1	7	8	473.5	0.00663434
lancaster.uk	1	10	2015	NPK	yes	1	NPK_fence	KLAUS	59.48509485	8.610097143	1211.827891	1522	1	7	4	653	0.007105049
marc.ar	3	21	2015	control	no	0	control	KARL	20.4684798	2.749157094	805.5092151	907	0	4	15	828.5	0.003412943
marc.ar	3	25	2015	NPK	yes	1	NPK_fence	KARL	26.10322782	2.46851778	740.8752063	907	1	4	8	2425.5	0.003331894
marc.ar	3	29	2015	control	yes	0	control_fence	KARL	26.71367662	3.724343135	919.5805819	907	1	4	7	646.95	0.004050045
marc.ar	3	30	2015	NPK	no	1	NPK	KARL	23.57554417	2.381853994	860.6503917	907	0	4	10	916.5	0.002767505
mtca.au	1	2	2015	NPK	no	1	NPK	KLAUS	4.994134406	0.920312088	64.09856286	324	0	7	9	513.8	0.014357765
mtca.au	1	5	2015	NPK	yes	1	NPK_fence	KLAUS	5.365933705	1.032507235	80.65193058	324	1	7	3	238.35	0.012802015
mtca.au	1	8	2015	control	no	0	control	KLAUS	17.56756757	1.099719188	114.7805097	324	0	7	14	189.6	0.009581062
mtca.au	1	9	2015	control	yes	0	control_fence	KLAUS	6.779382797	1.158350196	133.0902423	324	1	7	13	164.75	0.008703495
mtca.au	2	16	2015	control	no	0	control	KLAUS	5.940776163	0.744548255	110.8456422	324	0	7	13	80.7	0.006716983
mtca.au	2	18	2015	NPK	yes	1	NPK_fence	KLAUS	5.922011662	0.407968789	76.0109884	324	1	7	7	414.7	0.005367234
mtca.au	2	19	2015	NPK	no	1	NPK	KLAUS	7.175377891	0.876172635	108.3636697	324	0	7	10	393.85	0.008085483
mtca.au	2	20	2015	control	yes	0	control_fence	KLAUS	5.50009418	0.706463408	66.63439757	324	1	7	7	540.5	0.010602083
mtca.au	3	22	2015	NPK	yes	1	NPK_fence	KLAUS	6.77466863	0.531929001	103.3293136	324	1	7	4	407.15	0.0051479
mtca.au	3	24	2015	control	yes	0	control_fence	KLAUS	5.20007376	0.482596546	106.0225889	324	1	7	13	178.5	0.004551828
mtca.au	3	27	2015	control	no	0	control	KLAUS	6.523765144	0.777419664	98.54230586	324	0	7	16	376.95	0.007889197
mtca.au	3	29	2015	NPK	no	1	NPK	KLAUS	6.915377616	0.845372208	159.1318566	324	0	7	8	347.15	0.005312401
ping.au	1	1	2015	control	no	0	control	KARL	1.166761525	0.364905401	102.7516586	456	0	2	7	82.85	0.003551333
ping.au	1	8	2015	NPK	no	1	NPK	KARL	2.49572162	0.494297287	188.5751116	456	0	2	7	130.6	0.002621222
ping.au	1	9	2015	control	yes	0	control_fence	KARL	1.570306924	0.595169164	180.3106652	456	1	2	7	117.85	0.003300798
ping.au	1	10	2015	NPK	yes	1	NPK_fence	KARL	1.821668265	0.538825024	250.5293042	456	1	2	2	367.45	0.002150746
ping.au	2	11	2015	control	no	0	control	KARL	0.619282196	0.512803309	210.3078238	456	0	2	5	127.9	0.002438346
ping.au	2	18	2015	NPK	no	1	NPK	KARL	0.914285714	0.452439005	242.312435	456	0	2	10	250.85	0.001867172
ping.au	2	19	2015	control	yes	0	control_fence	KARL	1.234567901	0.428610815	209.3000061	456	1	2	6	197.2	0.00204783
ping.au	2	20	2015	NPK	yes	1	NPK_fence	KARL	0.523856718	0.463822053	226.1012022	456	1	2	3	247.85	0.002051391
ping.au	3	21	2015	control	no	0	control	KARL	1.011781012	0.354891195	201.475433	456	0	2	8	152.5	0.001761461
ping.au	3	28	2015	NPK	no	1	NPK	KARL	1.025494944	0.243165243	197.1317514	456	0	2	8	390.8	0.001233516
ping.au	3	29	2015	control	yes	0	control_fence	KARL	0.584461867	0.311520289	227.7870729	456	1	2	6	326.5	0.001367594
ping.au	3	30	2015	NPK	yes	1	NPK_fence	KARL	0.368167658	0.411700303	188.1498776	456	1	2	3	479.5	0.002188151
sgs.us	1	2	2015	NPK	no	1	NPK	KARL	8.540582225	0.771740395	152.871948	369	0	8	9	264.8145	0.00504828
sgs.us	1	8	2015	control	no	0	control	KARL	9.343975083	0.886947154	202.6933708	369	0	8	11	77.83	0.004375807
sgs.us	1	13	2015	NPK	yes	1	NPK_fence	KARL	8.758982327	0.847806424	144.5675862	369	1	8	4	402.39	0.00586443
sgs.us	2	17	2015	control	yes	0	control_fence	KARL	8.447399296	0.922311722	221.2804422	369	1	8	7	131.905	0.004168067
sgs.us	2	19	2015	control	no	0	control	KARL	6.615626227	0.828833784	222.631497	369	0	8	7	214.44	0.003722895
sgs.us	2	24	2015	NPK	yes	1	NPK_fence	KLAUS	8.017947718	0.375856513	120.2257931	369	1	8	11	307.7945	0.003126255
sgs.us	2	28	2015	NPK	no	1	NPK	KARL	7.556080283	0.839242723	120.0646055	369	0	8	8	421.055	0.006989926
sgs.us	3	34	2015	NPK	no	1	NPK	KARL	7.725405828	0.795890573	134.1951078	369	0	8	7	311.015	0.005930846
sgs.us	3	35	2015	control	yes	0	control_fence	KARL	7.332811889	0.752745545	191.8988239	369	1	8	10	100.435	0.003922617
sgs.us	3	38	2015	control	no	0	control	KARL	6.488991889	0.872446962	240.120102	369	0	8	9	205.0535	0.003633377
sgs.us	3	40	2015	NPK	yes	1	NPK_fence	KARL	8.067324434	0.750686267	118.700235	369	1	8	10	260.96	0.006324219
smith.us	1	5	2015	NPK	yes	1	NPK_fence	KARL	4.187437687	1.918178348	421.6491279	605	1	8	17	374.86	0.004549229
smith.us	1	6	2015	control	no	0	control	KARL	2.113659023	2.315633446	473.6856932	605	0	8	20	299.85	0.004888544
smith.us	1	7	2015	NPK	no	1	NPK	KARL	4.430997462	2.478659144	606.6109246	605	0	8	15	471.185	0.004086077
smith.us	1	8	2015	control	yes	0	control_fence	KARL	5.993084902	2.197177794	451.6158694	605	1	8	13	399.445	0.004865147
smith.us	2	11	2015	control	no	0	control	KARL	3.341953451	2.039125434	502.2510952	605	0	8	24	393.65	0.004059972
smith.us	2	13	2015	NPK	no	1	NPK	KARL	5.593584979	1.829876046	534.1984826	605	0	8	14	385.12	0.003425461
smith.us	2	16	2015	NPK	yes	1	NPK_fence	KARL	2.683258798	2.301909831	437.0000128	605	1	8	9	350.255	0.005267528
smith.us	2	20	2015	control	yes	0	control_fence	KLAUS	4.945164506	2.780738973	532.0654028	605	1	8	20	205.11	0.00522631
smith.us	3	24	2015	control	no	0	control	KARL	3.887902112	2.640845002	647.6696288	605	0	8	23	203.52	0.004077457
smith.us	3	25	2015	NPK	no	1	NPK	KARL	4.236796286	2.374036339	506.971126	605	0	8	13	533.955	0.004682784
smith.us	3	26	2015	NPK	yes	1	NPK_fence	KARL	9.031620553	2.719867577	545.1894576	605	1	8	13	333.355	0.004988848
smith.us	3	28	2015	control	yes	0	control_fence	KARL	5.032692689	2.948570556	730.1264558	605	1	8	19	261.96	0.004038438
spin.us	1	1	2015	control	yes	0	control_fence	KLAUS	23.59572785	1.908413149	532.4103291	1152	1	8	11	256.4	0.003584478
spin.us	1	4	2015	NPK	yes	1	NPK_fence	KLAUS	22.5166863	2.011475121	519.2383091	1152	1	8	8	542.6	0.003873896
spin.us	1	6	2015	control	no	0	control	KLAUS	20.48313037	1.708538209	476.2280216	1152	0	8	9	512.4	0.003587647
spin.us	1	9	2015	NPK	no	1	NPK	KLAUS	22.13114754	1.601544385	473.9265069	1152	0	8	5	632.1	0.00337931
spin.us	2	11	2015	control	no	0	control	KLAUS	22.00833499	1.875877861	551.0721443	1152	0	8	10	221.1	0.003404051
spin.us	2	17	2015	control	yes	0	control_fence	KLAUS	22.73610571	1.711546199	552.0079244	1152	1	8	7	341.6	0.003100583
spin.us	2	18	2015	NPK	yes	1	NPK_fence	KLAUS	22.50293772	1.617397461	453.6444981	1152	1	8	5	550.2	0.003565341
spin.us	2	20	2015	NPK	no	1	NPK	KLAUS	22.68	2.011708724	575.2337009	1152	0	8	5	743.8	0.003497202
spin.us	3	21	2015	NPK	yes	1	NPK_fence	KLAUS	22.79629264	1.448511641	532.7640055	1152	1	8	5	940.9	0.002718862
spin.us	3	23	2015	NPK	no	1	NPK	KLAUS	21.40581442	1.683071019	429.0160497	1152	0	8	5	782.8	0.003923096
spin.us	3	29	2015	control	no	0	control	KLAUS	22.72637601	1.902786107	608.5622616	1152	0	8	7	205	0.003126691
spin.us	3	30	2015	control	yes	0	control_fence	KLAUS	23.00884956	2.214153508	642.2869195	1152	1	8	9	465.3	0.003447297
ufrec.us	1	5	2015	NPK	no	1	NPK	KLAUS	27.36577829	1.922474586	345.8871617	1284	0	2	1	2200	0.005558098
ufrec.us	1	6	2015	control	no	0	control	EMIL	28.20307815	2.648628898	352.3956941	1284	0	2	1	850	0.007516065
ufrec.us	1	26	2015	NPK	yes	1	NPK_fence	EMIL	21.04004782	1.411083775	187.5580789	1284	1	2	2	780	0.00752345
ufrec.us	2	11	2015	NPK	no	1	NPK	EMIL	24.64606181	1.46057158	257.060598	1284	0	2	1	2470	0.005681818
ufrec.us	2	16	2015	control	no	0	control	EMIL	20.62075655	1.331103372	93.52036494	1284	0	2	1	1305	0.0142333
ufrec.us	2	27	2015	control	yes	0	control_fence	EMIL	19.0129768	1.304746298	160.8011653	1284	1	2	1	1155	0.008114035
ufrec.us	2	28	2015	NPK	yes	1	NPK_fence	EMIL	18.30103739	1.235355774	163.9717298	1284	1	2	1	1250	0.007533956
ufrec.us	3	22	2015	NPK	no	1	NPK	EMIL	22.46884735	1.130775992	177.4224008	1284	0	2	1	2270	0.006373355
ufrec.us	3	23	2015	control	no	0	control	EMIL	26.1243254	1.827414773	306.6388889	1284	0	2	1	1250	0.005959501
ufrec.us	3	29	2015	control	yes	0	control_fence	EMIL	20.43895748	1.359482759	184.8896552	1284	1	2	1	1025	0.007352941
ufrec.us	3	30	2015	NPK	yes	1	NPK_fence	EMIL	19.39672393	1.385904585	215.217183	1284	1	2	1	1460	0.006439563
valm.ch	1	1	2015	control	no	0	control	KLAUS	31.20515179	5.137804736	942.6945982	681	0	7	28	222.5	0.005450126
valm.ch	1	8	2015	NPK	no	1	NPK	KLAUS	28.18664643	4.194026573	1218.927459	681	0	7	19	359.5	0.003440752
valm.ch	1	9	2015	control	yes	0	control_fence	KLAUS	34.41242515	6.026872595	1324.944177	681	1	7	16	547	0.004548775
valm.ch	1	10	2015	NPK	yes	1	NPK_fence	KLAUS	36.06679035	3.455873027	1288.577911	681	1	7	11	398.5	0.002681928
valm.ch	2	11	2015	control	no	0	control	KLAUS	25.08623994	3.264153726	909.1340709	681	0	7	32	174	0.003590399
valm.ch	2	18	2015	NPK	no	1	NPK	KLAUS	29.68123688	5.141390625	694.3969219	681	0	7	18	156.5	0.007404109
valm.ch	2	19	2015	control	yes	0	control_fence	KLAUS	28.91069676	3.855507473	1067.450958	681	1	7	22	82.5	0.003611883
valm.ch	2	20	2015	NPK	yes	1	NPK_fence	KLAUS	29.1080681	2.720000299	918.159125	681	1	7	10	393.5	0.00296245
valm.ch	3	21	2015	control	no	0	control	KLAUS	37.3540856	7.422015557	1524.002956	681	0	7	35	141	0.00487008
valm.ch	3	28	2015	NPK	no	1	NPK	KLAUS	32.6625387	3.809132955	1136.068193	681	0	7	17	332	0.003352909
valm.ch	3	29	2015	control	yes	0	control_fence	KLAUS	24.19652752	3.402692024	1053.645117	681	1	7	37	237	0.003229448
valm.ch	3	30	2015	NPK	yes	1	NPK_fence	KLAUS	38.41084542	4.225886576	1450.832856	681	1	7	14	772	0.002912732
yarra.au	1	2	2015	NPK	no	1	NPK	KLAUS	7.506783238	1.148655027	195.4264479	844	0	1	7	714.9	0.005877685
yarra.au	1	6	2015	control	yes	0	control_fence	KLAUS	9.199469261	0.960214748	201.7765311	844	1	1	4	577.1	0.004758803
yarra.au	1	8	2015	control	no	0	control	KLAUS	7.656477438	0.906673433	199.3291519	844	0	1	9	461.05	0.004548624
yarra.au	1	9	2015	NPK	yes	1	NPK_fence	KLAUS	9.208376652	0.808409029	137.9076438	844	1	1	8	428.55	0.00586196
yarra.au	2	13	2015	NPK	yes	1	NPK_fence	KLAUS	5.756578947	0.912571198	184.4834538	844	1	1	4	391.3	0.004946629
yarra.au	2	17	2015	control	yes	0	control_fence	KLAUS	8.856893543	0.840251658	163.5099415	844	1	1	9	414.95	0.005138841
yarra.au	2	18	2015	control	no	0	control	KLAUS	8.08637379	1.076325553	190.7540828	844	0	1	9	443.45	0.005642477
yarra.au	2	24	2015	NPK	no	1	NPK	KLAUS	8.656849621	0.963029251	205.9182771	844	0	1	8	571.9	0.004676755
yarra.au	3	26	2015	NPK	no	1	NPK	KLAUS	5.881483671	1.017593804	217.9449766	844	0	1	6	183.9	0.00466904
yarra.au	3	34	2015	NPK	yes	1	NPK_fence	KLAUS	7.488789238	1.112638693	237.2005173	844	1	1	8	511.25	0.004690709
yarra.au	3	35	2015	control	yes	0	control_fence	KLAUS	7.358545881	1.128031714	257.5821033	844	1	1	5	396.25	0.004379309
yarra.au	3	36	2015	control	no	0	control	KLAUS	10.17325633	0.988291431	152.154941	844	0	1	6	484.15	0.006495296
bldr.us	1	2	2013	control	yes	0	control_fence	KLAUS	15.893186	1.145139321	170.269755	487	1	7	12	92.2	0.006725442
bldr.us	1	7	2013	NPK	no	1	NPK	KLAUS	17.49219969	1.072261512	209.5566998	487	0	7	7	101.8	0.005116809
bldr.us	1	9	2013	NPK	yes	1	NPK_fence	KLAUS	20.53364269	1.99302514	231.6403534	487	1	7	5	66.2	0.008603963
bldr.us	1	10	2013	control	no	0	control	KLAUS	14.73993751	0.937207952	139.4281225	487	0	7	8	95.2	0.0067218
bldr.us	2	12	2013	control	no	0	control	KLAUS	12.91101616	0.470426402	164.3247603	487	0	7	10	50.3	0.002862785
bldr.us	2	15	2013	NPK	yes	1	NPK_fence	KLAUS	18.21067249	0.962805276	266.1634134	487	1	7	8	73.5	0.003617346
bldr.us	2	17	2013	NPK	no	1	NPK	KLAUS	15.00096656	0.831156441	279.3283295	487	0	7	6	140.6	0.002975554
bldr.us	2	19	2013	control	yes	0	control_fence	KLAUS	13.29558766	0.51077893	162.0090094	487	1	7	12	54.2	0.003152781
kibber.in	1	1	2014	NPK	yes	1	NPK_fence	KLAUS	12.94336119	0.940852804	220.1331694	400	1	4	5	167.8	0.004274017
kibber.in	1	2	2014	NPK	no	1	NPK	KLAUS	8.03272592	0.802597281	166.0386052	400	0	4	6	9.85	0.004833799
kibber.in	1	6	2014	control	yes	0	control_fence	KLAUS	7.56501182	0.647085458	85.78589483	400	1	4	5	19	0.007543029
kibber.in	1	9	2014	control	no	0	control	KLAUS	9.459459459	0.782636081	170.8775162	400	0	4	4	60.9	0.0045801
kibber.in	2	11	2014	control	no	0	control	KLAUS	13.51703593	0.79356297	195.573064	400	0	4	8	61	0.004057629
kibber.in	2	12	2014	control	yes	0	control_fence	KLAUS	11.16385661	0.961350512	222.2966979	400	1	4	7	49.7	0.004324628
kibber.in	2	17	2014	NPK	yes	1	NPK_fence	KLAUS	7.820392891	0.704980796	116.5277267	400	1	4	8	95.1	0.006049897
kibber.in	3	21	2014	control	no	0	control	KLAUS	9.765258216	0.891716427	111.9239613	400	0	4	6	28.25	0.007967163
kibber.in	3	22	2014	NPK	no	1	NPK	KLAUS	7.818181818	0.843978151	226.7427183	400	0	4	6	27.4	0.003722184
kibber.in	3	24	2014	NPK	yes	1	NPK_fence	KLAUS	8.560953254	0.653725094	167.5545172	400	1	4	6	202.05	0.003901567
kibber.in	3	30	2014	control	yes	0	control_fence	KLAUS	10.54371785	0.727787869	205.9372316	400	1	4	7	114.25	0.003534028
konz.us	1	2	2015	NPK	no	1	NPK	EMIL	26.19598765	0.987062206	590.516292	889	0	8	11	768.5	0.001671524
konz.us	1	3	2015	NPK	yes	1	NPK_fence	EMIL	25.18782127	1.420256342	445.3719168	889	1	8	11	1357.1	0.003188922
konz.us	1	4	2015	control	no	0	control	EMIL	25.22016114	0.946254072	575.3224756	889	0	8	15	571.25	0.001644737
konz.us	1	10	2015	control	yes	0	control_fence	EMIL	24.45193929	1.188802083	576.7731481	889	1	8	16	433.95	0.002061126
konz.us	2	11	2015	control	yes	0	control_fence	EMIL	24.63878327	1.502333502	681.3509923	889	1	8	15	461.3	0.002204933
konz.us	2	15	2015	NPK	yes	1	NPK_fence	EMIL	23.84169884	0.846831432	471.9673849	889	1	8	12	909.45	0.001794258
konz.us	2	16	2015	NPK	no	1	NPK	EMIL	23.24504538	0.981418919	468.8378378	889	0	8	11	1571.1	0.002093301
konz.us	2	18	2015	control	no	0	control	EMIL	22.47750335	0.914762904	505.2839384	889	0	8	15	474.5	0.001810394
konz.us	3	21	2015	control	no	0	control	KLAUS	21.46971202	1.991978261	650.6558549	889	0	8	13	484.15	0.003061493
konz.us	3	22	2015	control	yes	0	control_fence	EMIL	20.29101056	0.998843461	553.9283154	889	1	8	14	518.65	0.0018032
konz.us	3	29	2015	NPK	yes	1	NPK_fence	EMIL	17.00189753	0.730566987	484.5651578	889	1	8	9	1669.3	0.001507675
konz.us	3	30	2015	NPK	no	1	NPK	EMIL	22.86695934	0.646993318	438.9010971	889	0	8	6	792.1	0.001474121
saline.us	1	1	2015	NPK	no	1	NPK	EMIL	19.29722384	0.978349771	497.4675648	608	0	8	11	1364.5	0.00196666
saline.us	1	5	2015	NPK	yes	1	NPK_fence	EMIL	13.89444222	0.944276759	604.8767123	608	1	8	10	1229.5	0.001561106
saline.us	1	7	2015	control	yes	0	control_fence	EMIL	28.3891547	2.485042519	391.3231255	608	1	8	7	690	0.006350359
saline.us	1	9	2015	control	no	0	control	EMIL	29.49127088	3.135903766	376.1959531	608	0	8	12	564.5	0.008335825
saline.us	2	13	2015	control	no	0	control	EMIL	16.77369138	1.750863793	652.1363884	608	0	8	8	840.5	0.002684812
saline.us	2	15	2015	NPK	no	1	NPK	EMIL	17.13950303	2.232456799	908.8385675	608	0	8	7	712.5	0.002456384
saline.us	2	17	2015	NPK	yes	1	NPK_fence	EMIL	14.31330887	0.964443807	618.8077848	608	1	8	11	649.5	0.001558552
saline.us	2	19	2015	control	yes	0	control_fence	EMIL	15.55297308	1.574854045	732.5574924	608	1	8	8	1025.5	0.002149803
saline.us	3	22	2015	NPK	yes	1	NPK_fence	EMIL	14.3164904	3.5856	1143.850667	608	1	8	11	1103	0.003134675
saline.us	3	28	2015	control	no	0	control	EMIL	12.11483254	1.380266075	620.222561	608	0	8	12	560.5	0.002225437
saline.us	3	30	2015	control	yes	0	control_fence	EMIL	16.02513747	1.63049579	588.6089804	608	1	8	8	909	0.002770083
cowi.ca	1	1	2015	NPK	no	1	NPK	EMIL	24.62885421	2.598989899	695.0481481	762	0	8	5	912	0.003739295
cowi.ca	1	3	2015	control	no	0	control	KLAUS	19.21792101	2.952025146	758.3934273	762	0	8	6	582	0.003892472
cowi.ca	1	6	2015	NPK	yes	1	NPK_fence	EMIL	26.70783481	3.278041074	825.4544497	762	1	8	2	842.5	0.003971196
cowi.ca	1	8	2015	control	yes	0	control_fence	EMIL	24.28680107	2.29339362	521.3092188	762	1	8	4	495.5	0.004399296
cowi.ca	2	10	2015	control	no	0	control	EMIL	24.46386021	2.509200841	619.0816684	762	0	8	3	566	0.004053102
cowi.ca	2	17	2015	control	yes	0	control_fence	EMIL	22.00929152	2.163067759	474.9135435	762	1	8	5	514	0.004554656
cowi.ca	2	18	2015	NPK	yes	1	NPK_fence	EMIL	21.90847128	1.54107912	585.4432253	762	1	8	1	768	0.002632329
cowi.ca	2	19	2015	NPK	no	1	NPK	EMIL	25.24106636	2.351036925	629.0982971	762	0	8	2	887.5	0.003737154
cowi.ca	3	23	2015	NPK	yes	1	NPK_fence	EMIL	24.59872365	2.511926135	690.8222621	762	1	8	1	836.5	0.00363614
cowi.ca	3	25	2015	control	no	0	control	EMIL	24.78352896	3.07879253	619.3964356	762	0	8	4	567	0.004970633
cowi.ca	3	26	2015	NPK	no	1	NPK	EMIL	23.89414719	2.148730964	506.1876481	762	0	8	3	847.5	0.00424493
cowi.ca	3	28	2015	control	yes	0	control_fence	EMIL	24.82880063	2.722019781	634.028978	762	1	8	4	637.5	0.00429321
